# Supplementary material for: D-Serine May Ameliorate Hippocampal Synaptic Plasticity Impairment Induced by Patients’ Anti-N-methyl-D-aspartate Receptor Antibodies in Mice
Source: Biomedicines. 2024 Dec 18;12(12):2882. doi: 10.3390/biomedicines12122882 (PMC11673065; doi:10.3390/biomedicines12122882)
Supplement: Supplementary file 1 [file biomedicines-12-02882-s001.zip]

Archive with 1 entries (1 files):
- biomedicines-3308754-supplementary.pdf
